# Supplementary material for: The Relationship between Blood Lipids and Risk of Atrial Fibrillation: Univariable and Multivariable Mendelian Randomization Analysis
Source: Nutrients. 2021 Dec 31;14(1):181. doi: 10.3390/nu14010181 (PMC8746968; doi:10.3390/nu14010181)
Supplement: Supplementary file 1 [file nutrients-14-00181-s001.zip › Supplementary Table.xlsx]

## Sheet: Table S1
Supplementary table S1. Harmonized dataset of univariate Mendelian randomization for the effect of LDL-cholesterol on atrial fibrillation
						Exposure			Outcome
SNP	effect_allele.exposure	other_allele.exposure	effect_allele.outcome	other_allele.outcome	Chromosome	Effect	SE	P-value	Effect	SE	P-value
rs10128711	C	T	C	T	11	0.0217	0.0027	1.62e-15	-0.0042	0.0074	0.573801
rs1013907	C	T	C	T	6	-0.0188	0.0033	8.09e-09	0.0153	0.0093	0.0971203
rs10184376	T	C	T	C	2	-0.0284	0.0044	1.54e-10	0.0132	0.0123	0.2827
rs10231964	A	G	A	G	7	0.0206	0.0024	3.6e-17	0.0092	0.0069	0.179
rs10484561	G	T	G	T	6	0.0576	0.0036	4.96e-56	-0.0166	0.0109	0.1278
rs1057868	T	C	T	C	7	0.0179	0.0026	1.12e-11	-0.0016	0.0073	0.8272
rs1058727	G	A	G	A	7	-0.0213	0.0029	1.09e-13	-0.0088	0.008	0.2744
rs10791660	A	C	A	C	11	-0.0241	0.0031	3.83e-15	0.0073	0.0085	0.3862
rs10794579	C	T	C	T	10	0.0221	0.0024	4.11e-20	-0.0036	0.0067	0.5961
rs10876171	A	G	A	G	12	-0.0156	0.0025	3.02e-10	0.0078	0.0071	0.2695
rs10903129	G	A	G	A	1	0.0312	0.0024	1.12e-38	0.0114	0.0066	0.08492
rs10919615	T	C	T	C	1	0.0158	0.0028	1.12e-08	-0.0043	0.0077	0.574399
rs11038642	T	C	T	C	11	0.0186	0.0034	4.21e-08	0.0053	0.0096	0.583001
rs11079784	C	T	C	T	17	-0.0334	0.0024	1.56e-44	-0.0115	0.0066	0.0835699
rs11088472	C	A	C	A	21	0.0182	0.0024	4.42e-14	-0.0164	0.0068	0.0152598
rs11136343	G	A	G	A	8	0.0234	0.0024	7.58e-22	-0.0178	0.0069	0.01027
rs11170555	G	A	G	A	12	0.0192	0.0031	7.04e-10	0.0135	0.0086	0.1158
rs11220462	A	G	A	G	11	0.053	0.0035	5.59e-51	-0.006	0.0098	0.538801
rs1135688	C	T	C	T	17	-0.0176	0.0026	9.35e-12	-0.003	0.0072	0.672699
rs115049444	C	T	C	T	1	-0.1124	0.0099	3.65e-30	-0.0424	0.0315	0.1786
rs11563251	T	C	T	C	2	0.0292	0.0037	5.35e-15	-0.0074	0.0109	0.4957
rs115858205	A	G	A	G	1	-0.0661	0.0105	3.6e-10	-0.0498	0.0367	0.1749
rs11683091	T	C	T	C	2	0.0143	0.0025	1.56e-08	0.0005	0.0065	0.9396
rs11737560	T	C	T	C	4	-0.0201	0.0036	3.1e-08	-0.0086	0.0099	0.3806
rs1175541	A	C	A	C	3	-0.0234	0.0025	1.62e-20	-0.007	0.007	0.3177
rs12162782	G	T	G	T	22	0.0153	0.0026	2.2e-09	0.0085	0.007	0.2236
rs1229984	C	T	C	T	4	0.0774	0.0078	2.51e-23	0.0389	0.0227	0.0865307
rs12336893	G	T	G	T	9	-0.0336	0.0051	5.48e-11	-0.0028	0.0141	0.8437
rs12670798	C	T	C	T	7	0.0386	0.0027	9.26e-45	-0.0026	0.0078	0.7391
rs12968116	T	C	T	C	18	0.0211	0.0036	6.73e-09	-0.0012	0.01	0.9021
rs13290734	A	G	A	G	9	-0.0165	0.0027	5.31e-10	0.0087	0.0075	0.2463
rs13301187	A	C	A	C	9	0.0205	0.0031	4.09e-11	0.0004	0.0089	0.9616
rs13315871	A	G	A	G	3	-0.0412	0.0042	1.52e-22	0.0097	0.0119	0.4162
rs138354	C	T	C	T	22	-0.0183	0.0024	2.43e-14	-0.0103	0.0067	0.1245
rs140970775	G	A	G	A	1	0.0273	0.0049	3.37e-08	0.0263	0.0139	0.0574804
rs1497406	G	A	G	A	1	0.0163	0.0024	1.79e-11	-0.0009	0.0067	0.8954
rs1532085	G	A	G	A	15	-0.0287	0.0024	5.22e-32	-0.0158	0.0068	0.0204701
rs1556562	T	G	T	G	1	0.0214	0.0029	9.88e-14	-0.0089	0.0081	0.269
rs1653636	C	T	C	T	1	-0.0149	0.0026	1.66e-08	0.0004	0.0075	0.9614
rs1689800	G	A	G	A	1	0.0156	0.0025	3.53e-10	-0.0003	0.0069	0.9612
rs16926246	T	C	T	C	10	-0.0324	0.0035	5.07e-20	0.0144	0.0104	0.1645
rs17050272	A	G	A	G	2	-0.0263	0.0024	4.14e-27	0.0029	0.0069	0.670101
rs17129638	C	T	C	T	10	-0.0192	0.0033	6.5e-09	0.0103	0.0094	0.2727
rs17136255	T	C	T	C	16	-0.0167	0.0031	4.31e-08	0.0086	0.0089	0.3322
rs17512204	A	G	A	G	2	-0.0471	0.0043	2.36e-27	-0.0034	0.0126	0.7899
rs17605615	A	G	A	G	4	0.0195	0.0024	1.18e-15	-0.0085	0.0067	0.2081
rs1800588	T	C	T	C	15	0.0321	0.0029	5.39e-29	0.0004	0.0081	0.9576
rs1801689	C	A	C	A	17	0.0937	0.007	1.77e-40	0.07	0.0226	0.00191999
rs1808458	T	C	T	C	2	0.0462	0.0053	2.82e-18	0.0006	0.014	0.9679
rs1883025	T	C	T	C	9	-0.0363	0.0027	1.24e-40	0.0094	0.0076	0.2147
rs1902023	C	A	C	A	4	0.0157	0.0024	4.07e-11	-0.0029	0.0076	0.704001
rs1997833	C	T	C	T	20	0.0311	0.0027	7.5e-30	-0.0007	0.0074	0.9265
rs2027082	A	C	A	C	1	0.0152	0.0024	2.91e-10	-0.0038	0.0068	0.577301
rs2062251	T	G	T	G	19	-0.0154	0.0027	1.02e-08	0.0046	0.0076	0.5471
rs2068888	A	G	A	G	10	-0.0292	0.0024	2.89e-34	-0.0135	0.0066	0.0416802
rs2073547	G	A	G	A	7	0.0488	0.003	7.66e-58	0.0088	0.0084	0.2959
rs2081687	C	T	C	T	8	-0.0395	0.0025	2.15e-55	-0.0032	0.007	0.6489
rs2153271	T	C	T	C	9	-0.0149	0.0025	1.25e-09	-0.0168	0.0067	0.01243
rs2255437	G	A	G	A	16	-0.0189	0.0024	2.53e-15	0.011	0.0069	0.1116
rs2287623	A	G	A	G	2	-0.0259	0.0024	1.98e-26	-0.0081	0.0068	0.2291
rs2293767	A	G	A	G	7	-0.0191	0.0026	3.35e-13	0.0125	0.0073	0.0854299
rs2304161	C	T	C	T	19	-0.0234	0.003	7.19e-15	-0.0091	0.0087	0.2946
rs2395943	G	A	G	A	6	-0.0152	0.0024	4.93e-10	-0.0104	0.0067	0.1213
rs2510072	G	A	G	A	1	0.0209	0.0038	3.94e-08	0.0197	0.0107	0.0662796
rs2618566	T	G	T	G	20	-0.0335	0.0025	7.93e-41	-0.0134	0.0073	0.0655602
rs2642438	G	A	G	A	1	0.0335	0.0026	1.59e-37	0.0016	0.0074	0.8241
rs267733	G	A	G	A	1	-0.0223	0.0033	9.73e-12	0.0101	0.0092	0.2727
rs2706379	T	C	T	C	5	-0.0188	0.003	5e-10	0.0097	0.0083	0.2445
rs2710642	A	G	A	G	2	0.0269	0.0025	3.88e-26	-0.0176	0.0071	0.01262
rs2758886	A	G	A	G	6	0.0181	0.0026	4.57e-12	-0.0121	0.0073	0.0960705
rs278981	C	T	C	T	4	0.0151	0.0027	3.33e-08	-0.0061	0.008	0.4475
rs2792751	C	T	C	T	10	-0.0253	0.0027	4.48e-21	-0.0034	0.0074	0.649299
rs2823146	G	A	G	A	21	-0.0512	0.0085	2.1e-09	0.012	0.0267	0.6541
rs28385651	C	T	C	T	1	0.0422	0.0064	5.89e-11	-0.0066	0.0192	0.7304
rs2844480	T	C	T	C	6	0.0267	0.003	4.07e-19	-0.0024	0.0088	0.7902
rs28660993	T	C	T	C	12	-0.0265	0.0041	9.3e-11	-0.0131	0.0114	0.2511
rs2877660	G	A	G	A	14	0.0268	0.0035	7.87e-15	0.0103	0.0097	0.2879
rs2904239	A	G	A	G	19	-0.0159	0.0027	4.08e-09	-0.0075	0.0075	0.3206
rs2928619	T	C	T	C	8	0.0141	0.0025	1.78e-08	0.0027	0.007	0.7022
rs2965157	C	T	C	T	19	-0.2286	0.0066	1e-200	-0.0007	0.0203	0.9743
rs3010271	G	A	G	A	5	-0.0187	0.0029	1.04e-10	0.0115	0.0081	0.1565
rs34579698	A	G	A	G	3	0.0153	0.0025	1.09e-09	0.0092	0.0069	0.1784
rs35735333	G	T	G	T	20	-0.0135	0.0024	1.29e-08	0.0021	0.0067	0.7558
rs35882350	G	A	G	A	12	0.0206	0.0027	3.02e-14	0.0202	0.0079	0.0109199
rs364585	G	A	G	A	20	0.0156	0.0025	1.72e-10	0.0083	0.0068	0.2248
rs3738621	G	A	G	A	1	-0.0223	0.0029	1.25e-14	0.0006	0.0084	0.943
rs37530	C	A	C	A	5	-0.0131	0.0024	3.71e-08	-0.0094	0.0066	0.1547
rs3756772	T	C	T	C	6	0.0228	0.0024	7.33e-21	0.0021	0.0067	0.7554
rs379309	T	C	T	C	19	-0.0266	0.0024	5.09e-29	0.0003	0.0069	0.9648
rs4148810	T	C	T	C	7	-0.02	0.0031	6.66e-11	0.0004	0.0085	0.9644
rs4302748	A	G	A	G	7	0.0218	0.003	8.02e-13	-0.0101	0.0084	0.2302
rs4310184	C	T	C	T	8	-0.0162	0.0028	1.03e-08	0.006	0.0078	0.4378
rs4530754	A	G	A	G	5	0.0233	0.0024	2.44e-22	-0.0012	0.0066	0.8621
rs4751996	G	A	G	A	10	0.0158	0.0024	3.83e-11	0.0007	0.0066	0.9189
rs4850047	C	T	C	T	2	-0.0238	0.0035	1.07e-11	-0.0073	0.0097	0.4503
rs4942486	C	T	C	T	13	-0.0255	0.0024	6.49e-27	0.0003	0.0066	0.9677
rs526936	A	G	A	G	1	0.0454	0.0024	8.65e-80	0.013	0.0067	0.0509601
rs55669835	G	A	G	A	2	0.027	0.0028	1.23e-22	0.0039	0.0078	0.619001
rs55714927	T	C	T	C	17	-0.0434	0.0031	8.96e-46	-0.0058	0.009	0.5179
rs55784804	T	G	T	G	17	0.0248	0.004	3.83e-10	0.0051	0.0112	0.649
rs59530021	G	A	G	A	19	-0.0228	0.0034	1.46e-11	-0.0028	0.0098	0.7727
rs6013844	C	T	C	T	20	0.0134	0.0024	1.94e-08	0.0056	0.0068	0.4093
rs603424	A	G	A	G	10	0.0235	0.0031	6.78e-14	-0.0189	0.009	0.03653
rs6065347	C	T	C	T	20	0.0217	0.0029	6.71e-14	-0.0097	0.0081	0.2263
rs631408	C	T	C	T	8	0.0162	0.0025	3.45e-11	-0.0119	0.0069	0.0832703
rs6504487	A	C	A	C	17	0.0135	0.0024	1.74e-08	0.0143	0.0067	0.0314702
rs6560501	G	A	G	A	9	-0.0136	0.0024	1.19e-08	0.0117	0.0066	0.0791407
rs66777321	A	G	A	G	17	-0.0207	0.0034	1.04e-09	0.0021	0.0095	0.8219
rs67710536	C	A	C	A	9	0.0336	0.0043	3.62e-15	-0.0198	0.012	0.0982607
rs6785233	G	T	G	T	3	0.0268	0.0043	4.35e-10	0.0046	0.0124	0.7086
rs6831256	G	A	G	A	4	0.0209	0.0024	3.98e-18	-0.0059	0.0067	0.3804
rs6882076	C	T	C	T	5	0.0471	0.0025	2.57e-81	-0.0027	0.0069	0.6924
rs7013120	A	G	A	G	8	-0.0183	0.0026	1.7e-12	-0.0135	0.0072	0.0606694
rs704	A	G	A	G	17	0.0213	0.0024	3.23e-19	0.0051	0.0067	0.4465
rs7124487	T	C	T	C	11	-0.0176	0.003	3.06e-09	-0.0069	0.0088	0.4349
rs7132502	A	G	A	G	12	-0.0144	0.0025	4.98e-09	0.0057	0.0068	0.4016
rs7157785	T	G	T	G	14	0.0218	0.0032	1.88e-11	0.0146	0.0091	0.1074
rs7187399	T	C	T	C	16	0.0142	0.0025	2.15e-08	0.0056	0.0071	0.4246
rs7241918	T	G	T	G	18	0.0247	0.0032	8.2e-15	0.0165	0.0088	0.0601105
rs72729610	G	A	G	A	4	-0.0193	0.0032	2.62e-09	-0.0162	0.009	0.0714003
rs73015030	A	G	A	G	19	-0.1512	0.0064	7.48e-124	-0.0095	0.0204	0.6398
rs73545584	C	A	C	A	8	-0.0243	0.0037	3.1e-11	0.0001	0.0105	0.9919
rs74543191	A	G	A	G	8	0.0312	0.0056	2.03e-08	-0.0047	0.0169	0.782
rs7551981	T	G	T	G	1	0.042	0.0025	1.71e-65	-0.0033	0.0068	0.6227
rs76186504	T	C	T	C	1	-0.1175	0.0077	1.75e-52	0.005	0.0212	0.8145
rs7631792	T	C	T	C	3	-0.0144	0.0024	1.85e-09	0.0118	0.0066	0.0753304
rs76366838	A	G	A	G	19	0.239	0.0078	1e-200	-0.0113	0.0229	0.6221
rs7640978	T	C	T	C	3	-0.0405	0.0041	1.39e-22	0.011	0.0119	0.3544
rs7644234	T	G	T	G	3	0.018	0.0025	3.91e-13	-0.0128	0.0068	0.0601894
rs76786359	G	A	G	A	10	0.0537	0.008	1.65e-11	0.0009	0.0273	0.9734
rs77400396	A	G	A	G	8	-0.0478	0.0073	5.13e-11	-0.0274	0.0259	0.2895
rs7752556	A	G	A	G	6	0.0159	0.0027	3.32e-09	0.004	0.0075	0.5992
rs77542162	G	A	G	A	17	0.1859	0.0083	2.11e-111	-0.0059	0.0251	0.814
rs77704739	C	T	C	T	5	-0.0596	0.006	2.61e-23	0.0033	0.0178	0.855
rs77960347	G	A	G	A	18	0.0941	0.0104	1.65e-19	-0.0505	0.0322	0.1169
rs78173576	G	T	G	T	17	-0.0407	0.0064	2.82e-10	-0.0067	0.0215	0.755499
rs78711174	A	G	A	G	2	0.0193	0.0027	1.09e-12	-0.0044	0.0076	0.5629
rs78946096	G	A	G	A	3	-0.0457	0.0052	9.33e-19	0.0093	0.0166	0.5748
rs7913418	G	A	G	A	10	-0.0146	0.0025	4.54e-09	0.0057	0.0069	0.4066
rs7991128	G	T	G	T	13	0.0161	0.0028	6.17e-09	-0.0039	0.0077	0.611499
rs799157	C	T	C	T	7	-0.0489	0.0059	8.51e-17	-0.0032	0.0197	0.8712
rs8017377	A	G	A	G	14	0.0225	0.0024	4.99e-21	-0.0045	0.0067	0.502599
rs8082188	T	C	T	C	17	0.017	0.0026	3.38e-11	0.0017	0.0073	0.8206
rs9370867	G	A	G	A	6	-0.0277	0.0024	9.06e-31	0.0094	0.0067	0.1595
rs9376090	C	T	C	T	6	-0.0246	0.0027	3.47e-19	-0.0054	0.0076	0.4752
rs9577924	G	A	G	A	13	0.0311	0.0027	6.37e-31	-0.0016	0.0077	0.8357
rs976002	G	A	G	A	4	0.0313	0.0028	9.84e-30	0.0022	0.0084	0.7965

## Sheet: Table S2
Supplementary table S2. Harmonized dataset of univariate Mendelian randomization for the effect of HDL-cholesterol on atrial fibrillation
						Exposure			Outcome
SNP	effect_allele.exposure	other_allele.exposure	effect_allele.outcome	other_allele.outcome	Chromosome	Effect	SE	P-value	Effect	SE	P-value
rs10104201	T	C	T	C	8	0.0162	0.0028	9.13e-09	-0.005	0.0074	0.4976
rs10189685	A	G	A	G	2	-0.0194	0.0027	1.01e-12	-0.0178	0.0072	0.0138599
rs10229964	G	A	G	A	7	-0.0246	0.0025	3.31e-22	-0.0016	0.0067	0.8073
rs10282707	T	C	T	C	7	-0.03	0.0025	3.66e-32	0.011	0.0068	0.1061
rs1062048	C	T	C	T	8	0.0161	0.0029	1.51e-08	-0.0008	0.0076	0.9133
rs10773112	T	C	T	C	12	0.0413	0.0028	4.59e-50	-0.0088	0.0075	0.2394
rs10889338	T	C	T	C	1	-0.0167	0.0026	1.28e-10	0.0128	0.007	0.0679
rs10895986	A	C	A	C	11	0.0228	0.0033	5.68e-12	0.0029	0.009	0.7474
rs11075253	A	C	A	C	16	0.0271	0.0027	4.66e-23	0.003	0.0074	0.6824
rs11101992	C	A	C	A	1	-0.0162	0.0029	2.37e-08	0.0169	0.0077	0.0274101
rs1132274	A	C	A	C	20	-0.0215	0.0034	3.05e-10	-0.0194	0.0092	0.03539
rs11509137	C	T	C	T	7	-0.0143	0.0025	1.46e-08	0.0085	0.0069	0.2179
rs115447786	T	C	T	C	6	-0.0594	0.0061	3.45e-22	0.0686	0.0191	0.000330202
rs11553746	T	C	T	C	2	0.0163	0.0026	5.72e-10	0.0113	0.0069	0.1006
rs116339548	C	T	C	T	8	0.103	0.011	6.14e-21	-0.0623	0.0375	0.0965606
rs11647008	C	T	C	T	16	-0.0172	0.0025	7.53e-12	0.009	0.0067	0.1791
rs11743000	T	C	T	C	5	-0.0173	0.0031	3.1e-08	-0.0024	0.0088	0.7877
rs117794084	T	G	T	G	11	-0.0832	0.01	6.94e-17	-0.0099	0.0302	0.7428
rs117853493	A	G	A	G	8	0.0632	0.0103	1.02e-09	0.0202	0.0305	0.5077
rs117892711	T	C	T	C	16	-0.1456	0.0093	1.28e-55	-0.0003	0.0318	0.9935
rs11920045	A	G	A	G	3	-0.0514	0.0069	1.42e-13	-0.026	0.0193	0.1768
rs12133576	G	A	G	A	1	-0.0269	0.0026	1.71e-25	-0.0034	0.0069	0.6191
rs12249012	A	G	A	G	10	0.0305	0.0029	8.82e-26	-0.0146	0.0085	0.0835507
rs12478327	C	A	C	A	2	-0.0213	0.0025	1.38e-17	-0.0001	0.0066	0.9875
rs12748152	T	C	T	C	1	-0.0461	0.0046	1.31e-23	0.0104	0.0119	0.3835
rs12912626	C	T	C	T	15	-0.0408	0.0065	3.78e-10	0.0242	0.0185	0.1908
rs13040335	T	C	T	C	20	0.0158	0.0028	1.34e-08	0.0128	0.0077	0.0950101
rs13273592	C	T	C	T	8	-0.0254	0.0028	2.97e-20	0.0045	0.0074	0.5427
rs13379042	C	T	C	T	14	0.0226	0.0029	1.06e-14	-0.0053	0.0076	0.4866
rs1373655	T	G	T	G	15	-0.0382	0.0027	6.46e-45	-0.0039	0.0073	0.5937
rs1377586	A	G	A	G	4	0.0195	0.0025	4.52e-15	0.0073	0.0067	0.2781
rs1534696	A	C	A	C	7	0.0221	0.0025	8.18e-19	-0.0167	0.0068	0.01366
rs1535	G	A	G	A	11	-0.0629	0.0026	2.04e-126	-0.0116	0.007	0.0959798
rs1572912	C	T	C	T	9	-0.0154	0.0028	2.68e-08	-0.0005	0.0074	0.9496
rs1661052	A	G	A	G	11	0.0305	0.0043	1.33e-12	0.004	0.0117	0.7338
rs1672867	G	A	G	A	16	0.1422	0.01	4.54e-46	0.0065	0.0241	0.7866
rs1689800	G	A	G	A	1	-0.0237	0.0026	5.87e-20	-0.0003	0.0069	0.9612
rs16942887	A	G	A	G	16	0.0699	0.0038	7.54e-74	-0.0083	0.0101	0.413
rs17129638	C	T	C	T	10	-0.0334	0.0035	4.2e-22	0.0103	0.0094	0.2727
rs17677757	G	A	G	A	15	0.0211	0.0027	1.07e-14	-0.0036	0.0076	0.639401
rs17883513	G	A	G	A	7	0.047	0.0069	7.64e-12	0.0022	0.019	0.9083
rs1799900	A	G	A	G	14	0.0167	0.0025	3.01e-11	-0.0098	0.0067	0.1418
rs1852029	T	G	T	G	15	0.014	0.0025	2e-08	-0.0112	0.0067	0.0959798
rs1902023	C	A	C	A	4	0.0139	0.0025	2.52e-08	-0.0029	0.0076	0.704001
rs1933488	G	A	G	A	6	-0.016	0.0027	1.89e-09	-0.0098	0.0067	0.1455
rs2026847	G	T	G	T	21	-0.0172	0.0028	1.07e-09	-0.0083	0.0085	0.3285
rs2068888	A	G	A	G	10	0.0204	0.0025	3.02e-16	-0.0135	0.0066	0.0416802
rs2081527	T	C	T	C	18	-0.0156	0.0028	4.32e-08	0.0009	0.0075	0.9029
rs2229357	A	G	A	G	12	0.0373	0.0029	5.45e-37	-0.009	0.0077	0.2404
rs2242065	T	C	T	C	15	0.0265	0.0046	5.9e-09	-0.0173	0.0119	0.1457
rs2268840	C	T	C	T	3	0.0167	0.003	2.05e-08	0.0035	0.0085	0.6836
rs2270788	C	T	C	T	12	0.0372	0.0041	1.07e-19	0.0133	0.0111	0.2309
rs2297409	A	G	A	G	9	-0.035	0.0031	2.72e-29	-0.0024	0.0083	0.7754
rs2298624	T	C	T	C	18	0.0327	0.0037	4.97e-19	0.005	0.0094	0.5942
rs2340596	A	G	A	G	1	-0.0139	0.0025	3.99e-08	-0.0061	0.0074	0.4119
rs2434612	G	A	G	A	5	-0.0198	0.0031	2.89e-10	0.0187	0.0081	0.0215998
rs2487032	A	G	A	G	9	0.0154	0.0026	4.65e-09	0.0017	0.0067	0.7974
rs254560	A	G	A	G	5	-0.0142	0.0025	2.28e-08	0.0031	0.0067	0.6488
rs2575876	A	G	A	G	9	-0.0752	0.0029	4.23e-153	0.0117	0.0076	0.1255
rs2578386	C	T	C	T	5	-0.0151	0.0026	4.62e-09	0.001	0.0069	0.8875
rs2642438	G	A	G	A	1	0.0314	0.0027	1.34e-30	0.0016	0.0074	0.8241
rs267738	G	T	G	T	1	0.0248	0.003	2.96e-16	0.007	0.0081	0.3887
rs2729835	A	G	A	G	15	0.0154	0.0027	9.04e-09	0.0087	0.0071	0.2158
rs2776944	C	A	C	A	10	0.0171	0.0027	4.68e-10	-0.0102	0.0073	0.1619
rs2792751	C	T	C	T	10	-0.04	0.0028	5.72e-46	-0.0034	0.0074	0.649299
rs28404841	T	C	T	C	8	0.0214	0.0031	8.16e-12	-0.0143	0.0083	0.0840292
rs2862954	C	T	C	T	10	0.0154	0.0025	9.21e-10	-0.0103	0.0067	0.1213
rs330089	C	T	C	T	8	0.0266	0.0042	1.55e-10	-0.0143	0.0116	0.2153
rs340630	A	G	A	G	4	0.0189	0.0025	4.52e-14	0.0079	0.0067	0.2332
rs34145453	G	A	G	A	5	0.0158	0.0026	9.05e-10	-0.0087	0.007	0.2115
rs34176120	C	T	C	T	7	-0.0191	0.003	1.45e-10	-0.018	0.0078	0.0204701
rs34931250	T	C	T	C	17	-0.055	0.0054	3.49e-24	-0.0032	0.0145	0.8239
rs35742417	A	C	A	C	6	0.0186	0.0032	7.18e-09	-0.0169	0.0086	0.0494504
rs35756394	G	A	G	A	8	-0.0289	0.0046	3.37e-10	-0.0271	0.0128	0.0336698
rs35860312	C	T	C	T	3	0.0241	0.0032	2.15e-14	-0.0053	0.0086	0.541
rs3788545	G	A	G	A	22	-0.019	0.0027	4.52e-12	0.0209	0.0073	0.00439097
rs3798158	G	T	G	T	6	-0.0422	0.0055	2.9e-14	-0.0109	0.016	0.4938
rs3803800	G	A	G	A	17	0.0233	0.003	1.54e-14	-0.0079	0.0082	0.3355
rs3828946	T	C	T	C	7	0.0267	0.0028	7.06e-22	0.0017	0.0074	0.8224
rs3912391	A	G	A	G	4	0.015	0.0025	2.3e-09	0.0011	0.0066	0.8653
rs4129767	A	G	A	G	17	0.0322	0.0025	2.4e-38	0.0173	0.0066	0.00908406
rs4239651	C	T	C	T	20	0.0273	0.0031	6.57e-19	-0.0054	0.0085	0.524901
rs435234	C	T	C	T	5	-0.0166	0.003	2.59e-08	0.0105	0.0082	0.2
rs4650994	A	G	A	G	1	-0.0218	0.0025	2.69e-18	-0.0071	0.0066	0.2857
rs4720272	T	G	T	G	7	0.0163	0.0029	1.41e-08	-0.0141	0.0077	0.0663407
rs4794814	A	G	A	G	17	0.029	0.0029	7.03e-24	-0.0354	0.0076	3.34703e-06
rs4804416	G	T	G	T	19	-0.0157	0.0025	4.35e-10	-0.0117	0.0067	0.0815793
rs4805885	C	T	C	T	19	0.0241	0.0026	3.89e-21	0.0131	0.0069	0.0584696
rs4810479	T	C	T	C	20	0.0633	0.0028	2.22e-109	-0.0122	0.0076	0.1089
rs4821124	C	T	C	T	22	-0.0372	0.0032	1.49e-31	0.0273	0.0083	0.00105099
rs4846914	A	G	A	G	1	0.0667	0.0026	4.65e-150	-0.0007	0.0068	0.9131
rs4850047	C	T	C	T	2	-0.0274	0.0037	6.21e-14	-0.0073	0.0097	0.4503
rs4917014	G	T	G	T	7	0.0193	0.0027	7.08e-13	-0.0187	0.0071	0.008788
rs494606	G	T	G	T	11	0.0584	0.0055	1.92e-26	0.0163	0.0147	0.2685
rs4946954	T	C	T	C	6	-0.0205	0.0028	1.32e-13	0.0024	0.007	0.734301
rs4983387	A	G	A	G	14	-0.0377	0.004	8.31e-21	0.0094	0.0115	0.4171
rs499974	A	C	A	C	11	-0.038	0.0034	4.12e-29	0.0029	0.0086	0.7348
rs526936	A	G	A	G	1	0.0188	0.0025	6.71e-14	0.013	0.0067	0.0509601
rs55707100	T	C	T	C	15	-0.1012	0.0081	3.49e-36	-0.0103	0.0215	0.6336
rs55852335	G	A	G	A	12	-0.0322	0.0058	3.35e-08	0.0056	0.0172	0.7433
rs5883	T	C	T	C	16	0.1453	0.0055	3.56e-153	-0.0056	0.0147	0.701799
rs5888	G	A	G	A	12	-0.036	0.0025	2.52e-47	0.0023	0.0067	0.731301
rs622082	G	A	G	A	11	-0.0219	0.0027	1.42e-15	-0.0004	0.0071	0.9548
rs62428761	A	G	A	G	6	0.0208	0.0037	2.03e-08	-0.003	0.0099	0.7604
rs632057	G	T	G	T	6	0.0226	0.0026	1.69e-18	0.006	0.0068	0.3842
rs643531	A	C	A	C	9	0.0485	0.0037	6.86e-40	-0.0166	0.0097	0.0871505
rs6462657	A	G	A	G	7	-0.015	0.0027	1.91e-08	-0.0023	0.0067	0.7362
rs6589114	C	A	C	A	11	-0.0177	0.0027	8.16e-11	0.0065	0.0073	0.3742
rs676210	A	G	A	G	2	0.0713	0.0031	1.42e-119	0.0129	0.008	0.1073
rs6785049	A	G	A	G	3	-0.0142	0.0026	3.47e-08	0.0139	0.0068	0.04157
rs7003804	C	T	C	T	8	0.0245	0.0034	5.41e-13	0.0181	0.0091	0.0455397
rs7031163	T	C	T	C	9	-0.0188	0.0033	9.03e-09	0.0097	0.0088	0.2697
rs7134375	A	C	A	C	12	0.0264	0.0025	8.23e-26	0.0068	0.0067	0.3083
rs7222358	C	T	C	T	17	-0.0342	0.0051	1.92e-11	-0.0086	0.0136	0.5254
rs72836561	T	C	T	C	17	-0.1941	0.0071	8.27e-163	-0.0265	0.0214	0.2156
rs7314664	C	T	C	T	12	-0.0228	0.0037	7.41e-10	0.0176	0.0098	0.0736394
rs73243877	G	A	G	A	4	-0.0284	0.0034	2.78e-17	-0.0127	0.0092	0.166
rs7337877	C	T	C	T	13	0.0143	0.0025	1.49e-08	-0.0105	0.0068	0.1195
rs735144	G	A	G	A	16	0.0568	0.0025	1.45e-113	0.0106	0.0067	0.1142
rs737337	C	T	C	T	19	-0.0655	0.0045	3.02e-47	0.0183	0.0116	0.1161
rs738322	G	A	G	A	22	0.0206	0.0025	1.07e-16	0.0131	0.0067	0.0501603
rs77960347	G	A	G	A	18	0.3132	0.0109	8.86e-183	-0.0505	0.0322	0.1169
rs7817574	C	T	C	T	8	0.0386	0.0032	3.14e-33	0.0049	0.0086	0.569399
rs78343717	G	T	G	T	16	-0.0941	0.0129	2.71e-13	-0.0187	0.0429	0.6629
rs7920112	C	T	C	T	10	0.0157	0.0025	4.49e-10	-0.0017	0.0068	0.7965
rs79293855	A	G	A	G	19	0.0506	0.0071	9.66e-13	-0.0457	0.0212	0.03093
rs7941534	G	A	G	A	11	0.0205	0.003	1.76e-11	-0.0038	0.0082	0.6468
rs7965883	G	A	G	A	12	-0.0213	0.0032	4e-11	0.0187	0.0087	0.0320302
rs7980311	T	C	T	C	12	0.0147	0.0026	2.92e-08	-0.0127	0.0068	0.0628695
rs8071580	G	A	G	A	17	-0.0143	0.0026	3.03e-08	0.0115	0.0069	0.0956709
rs830620	T	C	T	C	3	0.0149	0.0025	3.43e-09	-0.0094	0.0068	0.166
rs900400	C	T	C	T	3	0.0209	0.0026	3.08e-16	-0.0134	0.0068	0.0500196
rs9596268	A	G	A	G	13	0.0282	0.005	1.69e-08	-0.0038	0.0133	0.7753
rs976002	G	A	G	A	4	0.0197	0.0029	9.08e-12	0.0022	0.0084	0.7965
rs9976784	A	G	A	G	21	-0.0194	0.0031	5.8e-10	-0.0055	0.0083	0.5081
rs9980195	C	T	C	T	21	-0.02	0.0025	1.57e-15	-0.008	0.0068	0.2338

## Sheet: Table S3
Supplementary table S3. Harmonized dataset of univariate Mendelian randomization for the effect of Triglycerides on atrial fibrillation
						Exposure			Outcome
SNP	effect_allele.exposure	other_allele.exposure	effect_allele.outcome	other_allele.outcome	Chromosome	Effect	SE	P-value	Effect	SE	P-value
rs10046368	C	T	C	T	6	-0.0149	0.0026	9.81e-09	0.0001	0.0072	0.9929
rs1009358	C	T	C	T	2	-0.0218	0.0024	5.27e-19	-0.0646	0.0068	2.69898e-21
rs10282707	T	C	T	C	7	0.0183	0.0024	5.39e-14	0.011	0.0068	0.1061
rs1050069	T	C	T	C	16	0.0145	0.0024	1.43e-09	0.0043	0.0067	0.5177
rs10513686	A	G	A	G	3	0.0258	0.0036	3.45e-13	0.0046	0.0099	0.640301
rs10861661	C	A	C	A	12	0.0184	0.0028	2.93e-11	-0.0183	0.0079	0.0202102
rs10899489	A	C	A	C	11	-0.0197	0.0032	1.17e-09	0.0172	0.009	0.0560106
rs11075253	A	C	A	C	16	-0.0314	0.0026	5.23e-33	0.003	0.0074	0.6824
rs11078597	C	T	C	T	17	0.021	0.003	3.84e-12	-0.0135	0.0086	0.1183
rs11228377	C	T	C	T	11	-0.0175	0.0024	4.8e-13	0.005	0.0067	0.4577
rs1133400	G	A	G	A	10	0.0175	0.0029	2.91e-09	-0.0107	0.0082	0.1925
rs1140085	A	G	A	G	4	-0.0199	0.0034	6.38e-09	-0.0082	0.0105	0.4382
rs115447786	T	C	T	C	6	0.0445	0.0059	3.2e-14	0.0686	0.0191	0.000330202
rs116339548	C	T	C	T	8	-0.0726	0.0105	4.42e-12	-0.0623	0.0375	0.0965606
rs11647008	C	T	C	T	16	0.0141	0.0024	4.96e-09	0.009	0.0067	0.1791
rs1167998	A	C	A	C	1	0.0815	0.0026	1e-200	-0.0134	0.0069	0.0529298
rs11681399	G	A	G	A	2	0.0147	0.0025	5.59e-09	0.0063	0.0067	0.3428
rs117794084	T	G	T	G	11	0.1343	0.0096	8.43e-45	-0.0099	0.0302	0.7428
rs11902458	T	C	T	C	2	-0.0134	0.0024	3.25e-08	-0.0022	0.0068	0.7452
rs12038362	C	T	C	T	1	-0.0222	0.0037	1.12e-09	-0.0114	0.0102	0.2636
rs12133576	G	A	G	A	1	0.016	0.0025	1.01e-10	-0.0034	0.0069	0.6191
rs12996912	G	A	G	A	2	-0.0133	0.0024	2.82e-08	-0.005	0.0066	0.4463
rs13056506	T	G	T	G	22	0.0227	0.0024	5.68e-21	-0.011	0.0068	0.108
rs13066793	G	A	G	A	3	-0.0246	0.0042	4.28e-09	-0.0052	0.0121	0.6711
rs13236513	A	G	A	G	7	0.0393	0.0071	3.67e-08	-0.0002	0.028	0.993
rs13273592	C	T	C	T	8	0.032	0.0026	5.26e-34	0.0045	0.0074	0.5427
rs13354321	C	T	C	T	5	-0.0136	0.0024	2.21e-08	-0.0052	0.0068	0.4439
rs138703	A	G	A	G	22	0.0175	0.0025	2.8e-12	0.0081	0.007	0.2486
rs1427445	A	C	A	C	2	-0.0195	0.0024	5.3e-16	0.0011	0.0067	0.8719
rs1495741	A	G	A	G	8	-0.0393	0.0028	2.67e-43	-0.026	0.008	0.00106601
rs1532085	G	A	G	A	15	-0.0344	0.0024	3.34e-45	-0.0158	0.0068	0.0204701
rs17129638	C	T	C	T	10	0.019	0.0033	1.03e-08	0.0103	0.0094	0.2727
rs17145265	C	T	C	T	5	-0.0188	0.0027	4.26e-12	0.0028	0.0075	0.710201
rs17184382	C	A	C	A	15	-0.0211	0.0024	1.36e-18	-0.015	0.0067	0.0258101
rs174550	C	T	C	T	11	0.0527	0.0025	1.09e-96	-0.0117	0.0069	0.0912893
rs17605615	A	G	A	G	4	0.0384	0.0024	3.72e-56	-0.0085	0.0067	0.2081
rs17677757	G	A	G	A	15	-0.0152	0.0026	6.69e-09	-0.0036	0.0076	0.639401
rs176813	C	T	C	T	4	0.0178	0.0026	1.39e-11	-0.0119	0.0079	0.1308
rs1800588	T	C	T	C	15	0.0481	0.0029	8.47e-63	0.0004	0.0081	0.9576
rs1801689	C	A	C	A	17	-0.0679	0.007	4.37e-22	0.07	0.0226	0.00191999
rs1883025	T	C	T	C	9	-0.0196	0.0027	5.66e-13	0.0094	0.0076	0.2147
rs1928496	T	C	T	C	13	0.0161	0.0027	2.97e-09	-0.0046	0.0076	0.539299
rs1982151	G	A	G	A	9	0.0219	0.0027	5.08e-16	-0.0052	0.0075	0.4814
rs1982784	G	A	G	A	16	-0.0195	0.0031	2.28e-10	0.0046	0.0087	0.5944
rs2068888	A	G	A	G	10	-0.0325	0.0024	4.49e-42	-0.0135	0.0066	0.0416802
rs2081687	C	T	C	T	8	-0.0271	0.0025	4.44e-27	-0.0032	0.007	0.6489
rs213481	T	C	T	C	1	-0.0158	0.0024	3.74e-11	-0.0027	0.0067	0.691399
rs2237717	C	T	C	T	7	0.0145	0.0024	1.52e-09	-0.0028	0.0067	0.6747
rs2292642	T	C	T	C	17	-0.0186	0.0024	2.22e-14	0.0121	0.0068	0.0751692
rs2645466	C	A	C	A	17	0.0174	0.0026	2.41e-11	-0.0056	0.0072	0.4353
rs2657888	G	T	G	T	12	0.0149	0.0025	1.73e-09	-0.0081	0.0069	0.2387
rs2768541	G	A	G	A	6	0.0181	0.0029	7.06e-10	0.003	0.0083	0.719399
rs2792751	C	T	C	T	10	0.0191	0.0027	1.08e-12	-0.0034	0.0074	0.649299
rs28404324	T	C	T	C	8	0.0262	0.0044	3.5e-09	0.0094	0.0123	0.4457
rs28778648	A	C	A	C	12	-0.0157	0.0024	4.58e-11	0.0048	0.0067	0.4682
rs2965157	C	T	C	T	19	0.0401	0.0066	1.08e-09	-0.0007	0.0203	0.9743
rs2971677	A	C	A	C	7	0.0233	0.0033	9.69e-13	0.0011	0.0091	0.9032
rs34014631	A	G	A	G	10	-0.0299	0.0052	1.07e-08	-0.0154	0.0146	0.293
rs34139543	T	C	T	C	16	0.0313	0.0039	4.11e-16	-0.0127	0.011	0.2467
rs34176120	C	T	C	T	7	0.0197	0.0028	4.26e-12	-0.018	0.0078	0.0204701
rs34376913	C	T	C	T	9	0.0176	0.0028	1.47e-10	0.0072	0.0075	0.3343
rs34875072	T	G	T	G	10	-0.0407	0.0063	8.82e-11	0.0302	0.0169	0.0739707
rs35168378	T	C	T	C	16	0.0402	0.0073	3.39e-08	0.0139	0.0229	0.543
rs35477346	C	T	C	T	15	0.0151	0.0026	6.79e-09	-0.0054	0.0075	0.471
rs35756394	G	A	G	A	8	0.0345	0.0044	4.96e-15	-0.0271	0.0128	0.0336698
rs35860312	C	T	C	T	3	-0.0287	0.003	1.71e-21	-0.0053	0.0086	0.541
rs3731696	G	A	G	A	2	0.0212	0.0036	5.79e-09	0.0156	0.0103	0.1319
rs3748034	T	G	T	G	4	0.0355	0.0034	3.05e-25	-0.0129	0.0096	0.1812
rs3751120	T	C	T	C	11	0.04	0.0045	7.22e-19	-0.0161	0.0128	0.2106
rs37530	C	A	C	A	5	-0.0134	0.0024	1.95e-08	-0.0094	0.0066	0.1547
rs3819391	G	A	G	A	4	-0.0133	0.0024	3.2e-08	-0.0128	0.0067	0.0545306
rs38205	C	A	C	A	7	-0.0149	0.0026	8.55e-09	0.003	0.0069	0.658801
rs3897379	G	A	G	A	1	-0.0278	0.003	2.7e-20	-0.0089	0.0084	0.2841
rs40565	T	C	T	C	5	0.0219	0.0031	1.2e-12	-0.0103	0.0085	0.228
rs4142158	T	C	T	C	9	0.0145	0.0026	2.19e-08	-0.0021	0.0072	0.7716
rs4149056	C	T	C	T	12	0.0333	0.0034	3.05e-23	-0.0233	0.0091	0.0106901
rs42124	A	G	A	G	7	0.0829	0.0071	2.03e-31	-0.019	0.024	0.4276
rs4253772	T	C	T	C	22	0.0249	0.0038	7.16e-11	0.0161	0.011	0.142
rs439401	C	T	C	T	19	0.0785	0.0025	1e-200	0.0099	0.0071	0.161
rs4410790	C	T	C	T	7	0.0158	0.0025	1.51e-10	0.0095	0.0069	0.1699
rs4691380	T	C	T	C	4	-0.0142	0.0025	2.18e-08	-0.0157	0.0071	0.0266502
rs4722551	C	T	C	T	7	-0.0388	0.0033	1.83e-32	0.0207	0.0091	0.02334
rs4840517	G	A	G	A	8	0.0265	0.0026	3.07e-25	-0.0091	0.0071	0.197
rs4846914	A	G	A	G	1	-0.049	0.0024	3.11e-89	-0.0007	0.0068	0.9131
rs506222	C	A	C	A	11	0.1242	0.004	1e-200	-0.0058	0.0109	0.5932
rs55707100	T	C	T	C	15	0.1479	0.0077	7.66e-82	-0.0103	0.0215	0.6336
rs57310685	C	T	C	T	12	-0.0162	0.0025	4.61e-11	-0.0057	0.0068	0.4047
rs603446	T	C	T	C	11	-0.0488	0.0024	7.03e-92	0.0031	0.0067	0.6436
rs6063048	A	G	A	G	20	-0.0212	0.0027	1.37e-15	-0.007	0.0075	0.3559
rs6070139	G	A	G	A	20	0.0176	0.0024	3.29e-13	-0.0052	0.0068	0.4407
rs61749613	G	A	G	A	5	-0.033	0.006	4.34e-08	-0.0621	0.0171	0.000272101
rs61830291	C	A	C	A	1	0.0316	0.0041	2.27e-14	0.0134	0.0118	0.2564
rs6440125	A	G	A	G	3	-0.0152	0.0024	2.56e-10	0.0022	0.0067	0.739799
rs6479896	C	T	C	T	10	-0.0345	0.0024	1.31e-47	0.0454	0.0066	6.00897e-12
rs668459	T	C	T	C	6	-0.0298	0.0024	4.54e-35	0.0004	0.0067	0.9476
rs676210	A	G	A	G	2	-0.0829	0.0029	4.73e-176	0.0129	0.008	0.1073
rs6882076	C	T	C	T	5	0.0365	0.0025	1.84e-49	-0.0027	0.0069	0.6924
rs7134375	A	C	A	C	12	-0.0212	0.0024	1.16e-18	0.0068	0.0067	0.3083
rs71556711	T	C	T	C	7	-0.1306	0.0042	1e-200	0.0151	0.0125	0.226
rs7157785	T	G	T	G	14	0.0199	0.0032	7.36e-10	0.0146	0.0091	0.1074
rs7183117	G	A	G	A	15	0.0141	0.0024	3.95e-09	-0.0027	0.0068	0.690699
rs7222358	C	T	C	T	17	0.0395	0.0049	4.8e-16	-0.0086	0.0136	0.5254
rs7240035	C	T	C	T	18	-0.0144	0.0024	2.32e-09	-0.0029	0.0067	0.6697
rs72791146	A	C	A	C	5	0.0293	0.0051	9.53e-09	-0.0381	0.0148	0.00986597
rs72836561	T	C	T	C	17	0.149	0.0068	2.63e-105	-0.0265	0.0214	0.2156
rs7292	A	G	A	G	22	0.0134	0.0024	1.68e-08	0.0056	0.0067	0.4028
rs73243877	G	A	G	A	4	0.0291	0.0032	1.2e-19	-0.0127	0.0092	0.166
rs73579379	A	G	A	G	13	-0.028	0.0034	3.7e-16	-0.005	0.0098	0.611799
rs756145	A	G	A	G	9	0.0154	0.0026	2.57e-09	-0.0033	0.0072	0.645601
rs76786359	G	A	G	A	10	0.0493	0.008	6.29e-10	0.0009	0.0273	0.9734
rs7679	C	T	C	T	20	0.061	0.0031	6.85e-87	0.0128	0.0086	0.1353
rs7721671	C	T	C	T	5	-0.0157	0.0029	3.73e-08	-0.0139	0.0077	0.0718704
rs77342729	G	A	G	A	2	0.0389	0.007	2.42e-08	0.0215	0.0224	0.3388
rs77998815	C	T	C	T	2	0.0633	0.0099	1.69e-10	-0.0269	0.0315	0.3931
rs7808886	T	C	T	C	7	0.0155	0.0026	1.31e-09	-0.0053	0.0065	0.4156
rs78425119	A	G	A	G	6	0.0372	0.0048	5.68e-15	0.0257	0.0137	0.0613098
rs79293855	A	G	A	G	19	-0.0532	0.0068	4.62e-15	-0.0457	0.0212	0.03093
rs79561207	A	C	A	C	10	0.0314	0.0041	1e-14	0.0055	0.0114	0.628699
rs8088001	G	T	G	T	18	-0.027	0.0045	1.6e-09	-0.0096	0.0128	0.452101
rs852392	A	G	A	G	7	0.0171	0.0029	3.59e-09	-0.0037	0.0081	0.6511
rs870526	T	C	T	C	2	-0.0191	0.0024	1.16e-15	-0.0021	0.0067	0.752501
rs874743	A	G	A	G	19	0.0602	0.0076	2.77e-15	-0.0781	0.0247	0.00153299
rs900400	C	T	C	T	3	-0.0159	0.0024	7.42e-11	-0.0134	0.0068	0.0500196
rs9267547	A	G	A	G	6	0.0258	0.0043	2.62e-09	-0.0081	0.0125	0.5161
rs9286854	G	A	G	A	1	-0.0134	0.0024	2.75e-08	0.0028	0.0067	0.6831
rs9556403	G	A	G	A	13	0.0153	0.0025	9.55e-10	-0.0093	0.0069	0.1731
rs9568410	A	G	A	G	13	0.022	0.0037	3.23e-09	0.0052	0.0103	0.6144
rs9577924	G	A	G	A	13	0.0286	0.0027	2.15e-26	-0.0016	0.0077	0.8357
rs9909933	T	G	T	G	17	-0.0225	0.0029	1.62e-14	0.0268	0.0081	0.000915208

## Sheet: Table S4
Supplementary table S4. Harmonized dataset of univariate Mendelian randomization for the effect of Apolipoprotein A1 on atrial fibrillation
						Exposure			Outcome
SNP	effect_allele.exposure	other_allele.exposure	effect_allele.outcome	other_allele.outcome	Chromosome	Effect	SE	P-value	Effect	SE	P-value
rs10104201	T	C	T	C	8	0.0166	0.0028	4.103e-09	-0.005	0.0074	0.4976
rs10229964	G	A	G	A	7	-0.0255	0.0025	1.321e-23	-0.0016	0.0067	0.8073
rs10282707	T	C	T	C	7	-0.027	0.0025	3.057e-26	0.011	0.0068	0.1061
rs10773112	T	C	T	C	12	0.04	0.0028	8.136e-47	-0.0088	0.0075	0.2394
rs10791660	A	C	A	C	11	-0.0193	0.0032	1.994e-09	0.0073	0.0085	0.3862
rs10889338	T	C	T	C	1	-0.0473	0.0026	1.245e-73	0.0128	0.007	0.0679
rs10895986	A	C	A	C	11	0.0192	0.0033	8.061e-09	0.0029	0.009	0.7474
rs11075253	A	C	A	C	16	0.0164	0.0027	2.437e-09	0.003	0.0074	0.6824
rs11080054	A	G	A	G	17	-0.0242	0.0025	2.07e-21	0.0097	0.0068	0.1552
rs11101992	C	A	C	A	1	-0.0175	0.0029	1.721e-09	0.0169	0.0077	0.0274101
rs11216060	A	G	A	G	11	0.0219	0.0036	9.3e-10	0.0041	0.0097	0.6718
rs1132274	A	C	A	C	20	-0.0289	0.0034	3.148e-17	-0.0194	0.0092	0.03539
rs11630209	T	C	T	C	15	0.0184	0.0028	3.318e-11	-0.0002	0.0078	0.9835
rs117898888	A	G	A	G	16	-0.0763	0.0085	1.961e-19	-0.0358	0.0265	0.1759
rs12249012	A	G	A	G	10	0.0345	0.0029	2.361e-32	-0.0146	0.0085	0.0835507
rs12610448	A	G	A	G	19	0.0206	0.0027	4.29e-14	-0.015	0.0073	0.0399098
rs12742115	C	T	C	T	1	-0.0436	0.0046	1.816e-21	0.0108	0.0119	0.3627
rs13270830	C	A	C	A	8	-0.0177	0.0028	1.418e-10	-0.002	0.0073	0.7783
rs13273592	C	T	C	T	8	-0.0166	0.0028	1.694e-09	0.0045	0.0074	0.5427
rs13326165	G	A	G	A	3	-0.0199	0.0031	1.081e-10	0.0055	0.0083	0.5123
rs13379042	C	T	C	T	14	0.0234	0.0029	1.511e-15	-0.0053	0.0076	0.4866
rs1373655	T	G	T	G	15	-0.0439	0.0027	2.782e-58	-0.0039	0.0073	0.5937
rs1377586	A	G	A	G	4	0.0144	0.0025	7.691e-09	0.0073	0.0067	0.2781
rs1534696	A	C	A	C	7	0.0169	0.0025	1.69e-11	-0.0167	0.0068	0.01366
rs1535	G	A	G	A	11	-0.0397	0.0026	2.826e-51	-0.0116	0.007	0.0959798
rs16942887	A	G	A	G	16	0.0653	0.0039	3.227e-64	-0.0083	0.0101	0.413
rs17129638	C	T	C	T	10	-0.035	0.0035	6.145e-24	0.0103	0.0094	0.2727
rs17240869	C	T	C	T	15	0.1112	0.0031	1e-200	0.0166	0.0083	0.0444498
rs17883513	G	A	G	A	7	0.0395	0.0069	9.329e-09	0.0022	0.019	0.9083
rs1799900	A	G	A	G	14	0.0158	0.0025	3.304e-10	-0.0098	0.0067	0.1418
rs1861952	G	A	G	A	17	0.0161	0.0026	4.123e-10	-0.0037	0.0068	0.5926
rs1883025	T	C	T	C	9	-0.086	0.0028	1e-200	0.0094	0.0076	0.2147
rs1902023	C	A	C	A	4	0.0223	0.0025	3.143e-19	-0.0029	0.0076	0.704001
rs2026847	G	T	G	T	21	-0.0158	0.0028	2.438e-08	-0.0083	0.0085	0.3285
rs2053633	A	G	A	G	15	0.0142	0.0025	1.48e-08	-0.0023	0.0066	0.7291
rs2068888	A	G	A	G	10	0.0146	0.0025	6.12e-09	-0.0135	0.0066	0.0416802
rs2114271	G	A	G	A	1	-0.0268	0.0032	1.901e-17	-0.0041	0.0085	0.6306
rs2201002	A	G	A	G	15	0.0156	0.0026	1.122e-09	0.0111	0.0069	0.1065
rs2242065	T	C	T	C	15	0.028	0.0046	8.459e-10	-0.0173	0.0119	0.1457
rs2278426	T	C	T	C	19	-0.1259	0.0064	1.427e-85	0.008	0.0167	0.6312
rs2297409	A	G	A	G	9	-0.0392	0.0031	5.316e-36	-0.0024	0.0083	0.7754
rs2298624	T	C	T	C	18	0.036	0.0037	1.31e-22	0.005	0.0094	0.5942
rs2340596	A	G	A	G	1	-0.0146	0.0025	9.045e-09	-0.0061	0.0074	0.4119
rs2395943	G	A	G	A	6	0.028	0.0026	5.795e-28	-0.0104	0.0067	0.1213
rs2487032	A	G	A	G	9	0.0144	0.0026	4.447e-08	0.0017	0.0067	0.7974
rs254560	A	G	A	G	5	-0.0199	0.0025	5.702e-15	0.0031	0.0067	0.6488
rs2642438	G	A	G	A	1	0.0327	0.0027	8.608e-33	0.0016	0.0074	0.8241
rs2776944	C	A	C	A	10	0.0169	0.0027	7.003e-10	-0.0102	0.0073	0.1619
rs2792751	C	T	C	T	10	-0.0416	0.0028	2.404e-49	-0.0034	0.0074	0.649299
rs28438857	C	T	C	T	16	0.033	0.0041	4.017e-16	0.0046	0.0108	0.6675
rs2862954	C	T	C	T	10	0.0232	0.0025	4.248e-20	-0.0103	0.0067	0.1213
rs28746819	C	T	C	T	6	0.0297	0.0034	1.552e-18	0.0105	0.014	0.4525
rs2923110	G	A	G	A	11	0.0212	0.0027	6.253e-15	-0.0008	0.0072	0.9172
rs2965169	C	A	C	A	19	0.0172	0.0026	2.076e-11	0.0075	0.007	0.2862
rs330089	C	T	C	T	8	0.0272	0.0042	6.857e-11	-0.0143	0.0116	0.2153
rs34140562	T	G	T	G	4	-0.0199	0.0032	3.044e-10	-0.0127	0.0086	0.1384
rs34145453	G	A	G	A	5	0.0193	0.0026	9.249e-14	-0.0087	0.007	0.2115
rs34176120	C	T	C	T	7	-0.0173	0.003	7.191e-09	-0.018	0.0078	0.0204701
rs343106	T	C	T	C	5	0.0149	0.0027	2.794e-08	-0.0097	0.0072	0.176
rs34931250	T	C	T	C	17	-0.055	0.0054	4.687e-24	-0.0032	0.0145	0.8239
rs3756772	T	C	T	C	6	0.0181	0.0026	1.457e-12	0.0021	0.0067	0.7554
rs3815148	C	A	C	A	7	0.0187	0.003	3.199e-10	-0.0127	0.0079	0.1061
rs3828946	T	C	T	C	7	0.0298	0.0028	1.272e-26	0.0017	0.0074	0.8224
rs390299	A	G	A	G	5	-0.0193	0.0026	8.89e-14	0.0008	0.0069	0.913
rs3912391	A	G	A	G	4	0.017	0.0025	1.291e-11	0.0011	0.0066	0.8653
rs4239651	C	T	C	T	20	0.0286	0.0031	1.687e-20	-0.0054	0.0085	0.524901
rs4608623	T	G	T	G	22	-0.0178	0.0025	1.35e-12	-0.0098	0.0068	0.1512
rs4650994	A	G	A	G	1	-0.0186	0.0025	8.932e-14	-0.0071	0.0066	0.2857
rs4759377	T	C	T	C	12	0.0552	0.0043	3.226e-38	0.0142	0.0111	0.2021
rs4783961	A	G	A	G	16	0.0796	0.0025	1e-200	-0.0057	0.0067	0.3932
rs4805885	C	T	C	T	19	0.023	0.0026	3.151e-19	0.0131	0.0069	0.0584696
rs4809330	G	A	G	A	20	-0.0177	0.0027	2.571e-11	0.0067	0.0071	0.3439
rs4846914	A	G	A	G	1	0.0586	0.0026	1.46e-115	-0.0007	0.0068	0.9131
rs4850047	C	T	C	T	2	-0.025	0.0037	8.703e-12	-0.0073	0.0097	0.4503
rs4855697	G	A	G	A	3	0.0178	0.0025	2.024e-12	-0.0022	0.0067	0.739799
rs4983559	A	G	A	G	14	-0.0293	0.0026	1.831e-30	0.0109	0.0069	0.1143
rs499974	A	C	A	C	11	-0.0496	0.0034	4.535e-48	0.0029	0.0086	0.7348
rs5093	A	G	A	G	11	0.0893	0.0091	6.938e-23	-0.0253	0.0248	0.3068
rs526936	A	G	A	G	1	0.023	0.0025	4.989e-20	0.013	0.0067	0.0509601
rs55707100	T	C	T	C	15	-0.0855	0.0081	3.223e-26	-0.0103	0.0215	0.6336
rs5882	A	G	A	G	16	-0.0893	0.0027	1e-200	0.0021	0.0071	0.7655
rs5888	G	A	G	A	12	-0.0314	0.0025	3.82e-36	0.0023	0.0067	0.731301
rs6123685	A	G	A	G	20	0.0174	0.0029	1.049e-09	-0.009	0.0079	0.2551
rs618237	C	T	C	T	1	-0.0175	0.0032	3.763e-08	-0.0144	0.0084	0.0864192
rs62193221	C	T	C	T	2	0.0212	0.0034	5.513e-10	0.0032	0.0093	0.728299
rs622082	G	A	G	A	11	-0.0199	0.0027	4.105e-13	-0.0004	0.0071	0.9548
rs632057	G	T	G	T	6	0.0164	0.0026	2.153e-10	0.006	0.0068	0.3842
rs643531	A	C	A	C	9	0.054	0.0037	8.816e-49	-0.0166	0.0097	0.0871505
rs6442548	G	A	G	A	3	0.017	0.0027	1.875e-10	0.0026	0.0072	0.7205
rs660716	A	G	A	G	18	-0.019	0.0026	1.077e-13	-0.0003	0.0069	0.9649
rs673548	A	G	A	G	2	0.0705	0.0031	3.1e-117	0.0131	0.008	0.0999908
rs6785049	A	G	A	G	3	-0.0186	0.0026	6.204e-13	0.0139	0.0068	0.04157
rs6987457	A	C	A	C	8	-0.0246	0.0025	8.977e-23	0.0096	0.0068	0.1543
rs7134375	A	C	A	C	12	0.0199	0.0025	2.766e-15	0.0068	0.0067	0.3083
rs7188	C	A	C	A	19	-0.0196	0.0027	2.032e-13	-0.0134	0.0073	0.0661607
rs7199256	T	G	T	G	16	0.0345	0.005	7.504e-12	-0.0102	0.0143	0.475501
rs7240405	G	A	G	A	18	0.1065	0.0033	1e-200	0.0145	0.0087	0.0957701
rs7247551	A	G	A	G	19	0.0344	0.0025	6.051e-43	0.0008	0.0068	0.9027
rs72836561	T	C	T	C	17	-0.159	0.0072	1.92e-109	-0.0265	0.0214	0.2156
rs7314664	C	T	C	T	12	-0.0234	0.0037	2.555e-10	0.0176	0.0098	0.0736394
rs73243877	G	A	G	A	4	-0.023	0.0034	8.615e-12	-0.0127	0.0092	0.166
rs7337877	C	T	C	T	13	0.0157	0.0025	6.66e-10	-0.0105	0.0068	0.1195
rs73667430	T	C	T	C	8	-0.0658	0.009	3.169e-13	0.0087	0.0254	0.7314
rs75406471	A	G	A	G	10	-0.0265	0.0035	2.25e-14	0.0088	0.009	0.3314
rs7586970	C	T	C	T	2	0.0149	0.0027	4.932e-08	0.0001	0.0072	0.9868
rs77960347	G	A	G	A	18	0.3634	0.0109	1e-200	-0.0505	0.0322	0.1169
rs7817574	C	T	C	T	8	0.0402	0.0032	1.147e-35	0.0049	0.0086	0.569399
rs7980570	T	C	T	C	12	0.0172	0.0026	4.991e-11	-0.0024	0.007	0.7278
rs8029952	C	T	C	T	15	0.0161	0.0027	2.131e-09	-0.0136	0.0072	0.0605494
rs870526	T	C	T	C	2	-0.0239	0.0025	1.245e-21	-0.0021	0.0067	0.752501
rs900400	C	T	C	T	3	0.019	0.0026	1.219e-13	-0.0134	0.0068	0.0500196
rs9427104	T	C	T	C	1	0.0186	0.0025	1.088e-13	-0.0128	0.0066	0.0531202
rs954090	G	A	G	A	12	0.0161	0.0027	1.553e-09	-0.0078	0.007	0.2687
rs976002	G	A	G	A	4	0.0276	0.0029	1.567e-21	0.0022	0.0084	0.7965
rs9790517	T	C	T	C	4	-0.018	0.0033	3.929e-08	0.0028	0.008	0.726901
rs9964696	G	T	G	T	18	-0.0182	0.0029	3.659e-10	0.0014	0.0076	0.8569
rs9976784	A	G	A	G	21	-0.0207	0.0031	4.076e-11	-0.0055	0.0083	0.5081
rs9980195	C	T	C	T	21	-0.0222	0.0025	9.137e-19	-0.008	0.0068	0.2338

## Sheet: Table S5
Supplementary table S5. Harmonized dataset of univariate Mendelian randomization for the effect of Apolipoprotein B on atrial fibrillation
						Exposure			Outcome
SNP	effect_allele.exposure	other_allele.exposure	effect_allele.outcome	other_allele.outcome	Chromosome	Effect	SE	P-value	Effect	SE	P-value
rs10128711	C	T	C	T	11	0.0255	0.0027	7.93e-21	-0.0042	0.0074	0.573801
rs1016988	C	T	C	T	5	-0.0218	0.003	4.9e-13	0.0083	0.0082	0.3165
rs10184376	T	C	T	C	2	-0.0293	0.0044	4.02e-11	0.0132	0.0123	0.2827
rs10231964	A	G	A	G	7	0.0206	0.0024	3.45e-17	0.0092	0.0069	0.179
rs10484561	G	T	G	T	6	0.0503	0.0037	4.08e-43	-0.0166	0.0109	0.1278
rs10489615	G	A	G	A	1	-0.0263	0.0024	5.5e-27	-0.0022	0.0068	0.7456
rs10490626	A	G	A	G	2	-0.0443	0.0043	1.77e-24	-0.0017	0.0125	0.8914
rs10513309	C	T	C	T	3	0.0158	0.0028	1.05e-08	-0.0148	0.0078	0.05851
rs1057868	T	C	T	C	7	0.0154	0.0026	4.95e-09	-0.0016	0.0073	0.8272
rs1058727	G	A	G	A	7	-0.0188	0.0029	5.86e-11	-0.0088	0.008	0.2744
rs10791660	A	C	A	C	11	-0.0212	0.0031	4.88e-12	0.0073	0.0085	0.3862
rs10794579	C	T	C	T	10	0.0196	0.0024	3.35e-16	-0.0036	0.0067	0.5961
rs10835851	C	T	C	T	11	0.0189	0.0033	6.73e-09	0.0057	0.0092	0.5364
rs10876171	A	G	A	G	12	-0.0138	0.0025	2.51e-08	0.0078	0.0071	0.2695
rs10903129	G	A	G	A	1	0.0326	0.0024	5.72e-42	0.0114	0.0066	0.08492
rs11057602	C	T	C	T	12	-0.0149	0.0025	1.36e-09	0.0063	0.0069	0.3592
rs11078411	T	C	T	C	17	0.0178	0.003	4.08e-09	0.0095	0.0083	0.2524
rs11079784	C	T	C	T	17	-0.0345	0.0024	2.11e-47	-0.0115	0.0066	0.0835699
rs11088472	C	A	C	A	21	0.0208	0.0024	6.55e-18	-0.0164	0.0068	0.0152598
rs11136343	G	A	G	A	8	0.0243	0.0024	2.47e-23	-0.0178	0.0069	0.01027
rs11170555	G	A	G	A	12	0.0237	0.0031	3.01e-14	0.0135	0.0086	0.1158
rs11211062	A	G	A	G	1	0.0176	0.0032	3.89e-08	0.0133	0.0086	0.1245
rs11220462	A	G	A	G	11	0.0545	0.0035	1.23e-53	-0.006	0.0098	0.538801
rs1135688	C	T	C	T	17	-0.0179	0.0026	4.53e-12	-0.003	0.0072	0.672699
rs11542916	A	G	A	G	19	-0.0785	0.0049	1.96e-57	0.0158	0.0148	0.286
rs11563251	T	C	T	C	2	0.0301	0.0037	7.23e-16	-0.0074	0.0109	0.4957
rs11610045	A	G	A	G	12	0.0151	0.0025	2.34e-09	0.0107	0.0068	0.1155
rs11626364	C	T	C	T	14	-0.0205	0.0033	6.52e-10	-0.0091	0.0094	0.3343
rs117106519	T	C	T	C	19	-0.0535	0.0093	1.01e-08	0.04	0.0313	0.2017
rs117310449	T	C	T	C	19	0.3004	0.0117	5.09e-146	0.0279	0.0329	0.3957
rs11771139	A	G	A	G	7	0.0175	0.0026	3.6e-11	-0.0001	0.0075	0.9884
rs117867911	T	C	T	C	20	0.0471	0.0066	1.37e-12	0.0033	0.0215	0.8775
rs12162782	G	T	G	T	22	0.0173	0.0026	1.2e-11	0.0085	0.007	0.2236
rs1229984	C	T	C	T	4	0.0567	0.0078	3.36e-13	0.0389	0.0227	0.0865307
rs12336893	G	T	G	T	9	-0.0294	0.0051	9.69e-09	-0.0028	0.0141	0.8437
rs12670798	C	T	C	T	7	0.038	0.0028	2.88e-43	-0.0026	0.0078	0.7391
rs12738345	C	T	C	T	1	0.041	0.0044	4.73e-21	0.0096	0.0119	0.4182
rs1317709	G	T	G	T	1	-0.0161	0.0029	2.72e-08	-0.0009	0.008	0.9132
rs13290734	A	G	A	G	9	-0.018	0.0027	1.33e-11	0.0087	0.0075	0.2463
rs13315871	A	G	A	G	3	-0.0393	0.0042	1.51e-20	0.0097	0.0119	0.4162
rs138354	C	T	C	T	22	-0.0162	0.0024	1.49e-11	-0.0103	0.0067	0.1245
rs1497406	G	A	G	A	1	0.0183	0.0024	3.69e-14	-0.0009	0.0067	0.8954
rs1532085	G	A	G	A	15	-0.0298	0.0024	4.11e-34	-0.0158	0.0068	0.0204701
rs1556562	T	G	T	G	1	0.0173	0.0029	2.14e-09	-0.0089	0.0081	0.269
rs1653636	C	T	C	T	1	-0.0144	0.0026	4.9e-08	0.0004	0.0075	0.9614
rs1689800	G	A	G	A	1	0.0166	0.0025	2.63e-11	-0.0003	0.0069	0.9612
rs16926246	T	C	T	C	10	-0.0297	0.0035	5.96e-17	0.0144	0.0104	0.1645
rs17050272	A	G	A	G	2	-0.0298	0.0024	2.19e-34	0.0029	0.0069	0.670101
rs17136255	T	C	T	C	16	-0.0186	0.0031	1.24e-09	0.0086	0.0089	0.3322
rs1714013	A	G	A	G	4	-0.016	0.0028	1.6e-08	0.0147	0.0077	0.0567205
rs17339850	C	T	C	T	8	0.019	0.0035	4.36e-08	-0.0152	0.0096	0.1136
rs17605615	A	G	A	G	4	0.0207	0.0024	2.33e-17	-0.0085	0.0067	0.2081
rs1800588	T	C	T	C	15	0.0321	0.0029	9.01e-29	0.0004	0.0081	0.9576
rs1801689	C	A	C	A	17	0.094	0.007	1.34e-40	0.07	0.0226	0.00191999
rs1808458	T	C	T	C	2	0.0408	0.0053	1.51e-14	0.0006	0.014	0.9679
rs1883025	T	C	T	C	9	-0.0157	0.0027	7.77e-09	0.0094	0.0076	0.2147
rs1997833	C	T	C	T	20	0.0302	0.0027	2.69e-28	-0.0007	0.0074	0.9265
rs2031373	A	C	A	C	1	-0.0267	0.0025	1.67e-27	0.0052	0.0067	0.4394
rs2068888	A	G	A	G	10	-0.0331	0.0024	1.34e-43	-0.0135	0.0066	0.0416802
rs2073547	G	A	G	A	7	0.0423	0.003	8.35e-44	0.0088	0.0084	0.2959
rs2081687	C	T	C	T	8	-0.0342	0.0025	9.58e-42	-0.0032	0.007	0.6489
rs2153271	T	C	T	C	9	-0.0162	0.0025	4.75e-11	-0.0168	0.0067	0.01243
rs2255437	G	A	G	A	16	-0.0199	0.0024	9.44e-17	0.011	0.0069	0.1116
rs2274755	T	G	T	G	20	0.0337	0.0034	2.32e-23	0.0059	0.0095	0.538
rs2287623	A	G	A	G	2	-0.0241	0.0024	5.05e-23	-0.0081	0.0068	0.2291
rs2618566	T	G	T	G	20	-0.0381	0.0025	7.13e-52	-0.0134	0.0073	0.0655602
rs2642438	G	A	G	A	1	0.0212	0.0026	5.02e-16	0.0016	0.0074	0.8241
rs267733	G	A	G	A	1	-0.0201	0.0033	7.86e-10	0.0101	0.0092	0.2727
rs2710642	A	G	A	G	2	0.0256	0.0026	9.63e-24	-0.0176	0.0071	0.01262
rs278981	C	T	C	T	4	0.0166	0.0027	1.57e-09	-0.0061	0.008	0.4475
rs28381981	A	G	A	G	11	0.0309	0.0048	1.09e-10	0.0059	0.0142	0.6799
rs2844480	T	C	T	C	6	0.0266	0.003	6e-19	-0.0024	0.0088	0.7902
rs35882350	G	A	G	A	12	0.0191	0.0027	1.7e-12	0.0202	0.0079	0.0109199
rs3736206	C	T	C	T	17	-0.0148	0.0025	3.11e-09	-0.0037	0.007	0.5942
rs3748034	T	G	T	G	4	0.0339	0.0034	5.9e-23	-0.0129	0.0096	0.1812
rs374886	G	A	G	A	19	-0.0297	0.0024	4.22e-34	0.0045	0.007	0.5192
rs3751120	T	C	T	C	11	0.0284	0.0045	3.65e-10	-0.0161	0.0128	0.2106
rs4148810	T	C	T	C	7	-0.0183	0.0031	2.68e-09	0.0004	0.0085	0.9644
rs4302748	A	G	A	G	7	0.0179	0.0031	4.89e-09	-0.0101	0.0084	0.2302
rs4530754	A	G	A	G	5	0.0237	0.0024	4.38e-23	-0.0012	0.0066	0.8621
rs4680	A	G	A	G	22	0.0134	0.0024	1.93e-08	0.0047	0.0067	0.4862
rs4689635	C	T	C	T	4	0.0159	0.0026	4.49e-10	0.0034	0.0071	0.627401
rs471705	G	T	G	T	1	0.05	0.0025	1.07e-89	0.0088	0.0076	0.2437
rs4801172	G	A	G	A	19	-0.0164	0.0027	1.13e-09	-0.0048	0.0075	0.524499
rs4942486	C	T	C	T	13	-0.0313	0.0024	1.44e-39	0.0003	0.0066	0.9677
rs526936	A	G	A	G	1	0.0432	0.0024	1.78e-72	0.013	0.0067	0.0509601
rs55669835	G	A	G	A	2	0.0278	0.0028	6.54e-24	0.0039	0.0078	0.619001
rs55714927	T	C	T	C	17	-0.0471	0.0031	1.87e-53	-0.0058	0.009	0.5179
rs568686	T	G	T	G	1	-0.0443	0.0032	3.49e-43	-0.0005	0.009	0.9532
rs603424	A	G	A	G	10	0.0252	0.0031	8.39e-16	-0.0189	0.009	0.03653
rs6083818	A	G	A	G	20	-0.0161	0.0024	1.68e-11	-0.0048	0.0068	0.4814
rs60960031	A	G	A	G	2	-0.0528	0.0025	1.63e-102	-0.0022	0.0068	0.749799
rs6119630	A	G	A	G	20	-0.0278	0.0036	5.41e-15	0.0307	0.0102	0.00257099
rs616488	G	A	G	A	1	-0.0148	0.0027	3.12e-08	0.0214	0.0071	0.00238798
rs621167	C	A	C	A	1	0.016	0.0024	3.89e-11	0.0058	0.0067	0.3915
rs62116778	T	G	T	G	19	-0.2089	0.0063	1e-200	-0.0422	0.0199	0.03425
rs6440125	A	G	A	G	3	-0.0171	0.0024	1.35e-12	0.0022	0.0067	0.739799
rs6504487	A	C	A	C	17	0.0171	0.0024	7.88e-13	0.0143	0.0067	0.0314702
rs6547409	T	C	T	C	2	-0.1935	0.0057	1e-200	0.009	0.0155	0.5635
rs66777321	A	G	A	G	17	-0.0211	0.0034	5.8e-10	0.0021	0.0095	0.8219
rs668459	T	C	T	C	6	-0.0186	0.0024	1.73e-14	0.0004	0.0067	0.9476
rs6785233	G	T	G	T	3	0.0239	0.0043	2.58e-08	0.0046	0.0124	0.7086
rs6805563	A	G	A	G	3	0.0154	0.0024	1.87e-10	-0.0013	0.0067	0.8482
rs6882076	C	T	C	T	5	0.0444	0.0025	3.97e-72	-0.0027	0.0069	0.6924
rs7013120	A	G	A	G	8	-0.0168	0.0026	1.03e-10	-0.0135	0.0072	0.0606694
rs704	A	G	A	G	17	0.0232	0.0024	2.03e-22	0.0051	0.0067	0.4465
rs7178424	T	C	T	C	15	0.0144	0.0024	1.94e-09	-0.025	0.0067	0.0001704
rs727428	C	T	C	T	17	-0.0141	0.0024	4.2e-09	-0.0129	0.0067	0.0559796
rs72823015	T	G	T	G	10	-0.0226	0.0036	2.86e-10	0.0163	0.0104	0.1172
rs73243877	G	A	G	A	4	0.0201	0.0032	4.34e-10	-0.0127	0.0092	0.166
rs73545584	C	A	C	A	8	-0.0279	0.0037	2.92e-14	0.0001	0.0105	0.9919
rs73568948	C	T	C	T	19	-0.0334	0.004	6.53e-17	0.0097	0.0115	0.3973
rs74920406	T	C	T	C	1	-0.0413	0.0058	1.24e-12	0.0153	0.0171	0.3728
rs7595299	A	G	A	G	2	0.0223	0.0037	1.2e-09	-0.0317	0.0094	0.000726206
rs7640978	T	C	T	C	3	-0.039	0.0041	5.45e-21	0.011	0.0119	0.3544
rs76786359	G	A	G	A	10	0.0524	0.008	5.62e-11	0.0009	0.0273	0.9734
rs77400396	A	G	A	G	8	-0.0429	0.0073	3.9e-09	-0.0274	0.0259	0.2895
rs77542162	G	A	G	A	17	0.163	0.0083	1.05e-85	-0.0059	0.0251	0.814
rs77704739	C	T	C	T	5	-0.0755	0.006	2.79e-36	0.0033	0.0178	0.855
rs7807404	C	T	C	T	7	-0.0239	0.0042	1.35e-08	-0.0241	0.012	0.0443098
rs78173576	G	T	G	T	17	-0.0445	0.0065	5.55e-12	-0.0067	0.0215	0.755499
rs78620885	T	C	T	C	19	0.081	0.0069	8.79e-32	-0.0232	0.0219	0.2892
rs78711174	A	G	A	G	2	0.0179	0.0027	4.02e-11	-0.0044	0.0076	0.5629
rs78946096	G	A	G	A	3	-0.044	0.0052	1.72e-17	0.0093	0.0166	0.5748
rs7913418	G	A	G	A	10	-0.015	0.0025	1.97e-09	0.0057	0.0069	0.4066
rs79149284	T	C	T	C	19	0.041	0.0063	5.93e-11	0.0055	0.0202	0.7872
rs7991128	G	T	G	T	13	0.0153	0.0028	3.85e-08	-0.0039	0.0077	0.611499
rs799157	C	T	C	T	7	-0.0641	0.0059	1.09e-27	-0.0032	0.0197	0.8712
rs8017377	A	G	A	G	14	0.024	0.0024	1.4e-23	-0.0045	0.0067	0.502599
rs8082188	T	C	T	C	17	0.0153	0.0026	3e-09	0.0017	0.0073	0.8206
rs870526	T	C	T	C	2	-0.0157	0.0024	4.84e-11	-0.0021	0.0067	0.752501
rs9323533	G	A	G	A	14	0.0221	0.0024	2.48e-20	0.005	0.0067	0.4543
rs9370867	G	A	G	A	6	-0.0255	0.0024	2.31e-26	0.0094	0.0067	0.1595
rs9390698	A	G	A	G	6	0.0144	0.0024	2.06e-09	-0.0079	0.0067	0.2365
rs9577924	G	A	G	A	13	0.0303	0.0027	2.29e-29	-0.0016	0.0077	0.8357
rs976002	G	A	G	A	4	0.0268	0.0028	4.07e-22	0.0022	0.0084	0.7965
rs998974	C	T	C	T	9	0.0149	0.0024	8.11e-10	-0.0106	0.0069	0.1276

## Sheet:  Table S6
Supplementary table S6. Associations of HDL cholesterol, LDL cholesterol, triglycerides, apolipoprotein A1, and apolipoprotein B with AF in Univariable Mendelian randomization analysis.
Exposure	MR					Heterogeneity			Pleiotropy
	Methods	nSNP	Beta	OR (95%CI)	P-value	Method	Cochran’s Q	P-value	Egger-intercept(95%CI)	P-value
HDL cholesterol	IVW	136	﹣0.050	0.951(0.895-1.010)	0.102	IVW	135	＜0.001	﹣0.002 (﹣0.003,0.001)	0.188
	MR-Egger	136	0.0101	1.010(0.907-1.126)	0.856
	Weighted median	136	﹣0.014	0.986(0.913-1.064)	0.715
	Sample mode	136	0.052	1.053(0.895-1.240)	0.535
	Weighted mode	136	0.009	1.009(0.919,1.109)	0.849
LDL-cholesterol	IVW	147	0.016	1.016(0.962,1.073)	0.56	IVW	196.6	0.004	﹣0.0001(﹣0.0029,0.0028)	0.64
	MR-Egger	147	0.037	1.038(0.936,1.150)	0.481
	Weighted median	147	﹣0.012	0.988(0.916,1.066)	0.779
	Sample mode	147	﹣0.024	0.976(0.831,1.147)	0.791
	Weighted mode	147	﹣0.013	0.987(0.896,1.088)	0.787
Triglycerides	IVW	129	﹣0.040	0.961(0.889,1.038)	0.313	IVW	368	＜0.001	0.003(﹣0.001,0.007)	0.178
	MR-Egger	129	﹣0.116	0.890(0.778,1.019)	0.093
	Weighted median	129	﹣0.073	0.930(0.861,1.004)	0.064
	Sample mode	129	﹣0.160	0.852(0.731,0.993)	0.043
	Weighted mode	129	﹣0.100	0.907(0.841,0.979)	0.013
Apolipoprotein A1	IVW	118	﹣0.022	0.978(0.933,1.025)	0.356	IVW	157.9	0.007	﹣0.002(﹣0.003,0.001)	0.102
	MR-Egger	118	0.031	1.032(0.953,1.117)	0.441
	Weighted median	118	﹣0.021	0.979(0.911,1.052)	0.562
	Sample mode	118	0.045	1.046(0.892,1.227)	0.561
	Weighted mode	118	0.007	1.007(0.933,1.086)	0.863
Apolipoprotein B	IVW	137	0.008	1.008(0.959,1.070)	0.794	IVW	221.7	＜0.001	﹣0.003(﹣0.004,0.002)	0.089
	MR-Egger	137	0.087	1.091(0.979,1.215)	0.116
	Weighted median	137	0.011	1.012(0.950,1.069)	0.782
	Sample mode	137	0.023	1.024(0.865,1.211)	0.797
	Weighted mode	137	0.023	1.024(0.927,1.131)	0.626

## Sheet: Table S7
Supplementary table S7, Associations of lipid traits with AF in multivariable MR with inverse-variance weighted method with three models.
Model	Exposure	Outcome	nSNP	Beta	SE	OR (95%CI)	P-value
Model 1	LDL-cholesterol	AF	301	-0.028	0.2	0.972(0.505,1.439)	0.891
	Triglycerides	AF	301	-0.039	0.057	0.962(0.737,1.076)	0.5
	Apolipoprotein B	AF	301	0.038	0.194	1.039(0.710,1.520)	0.845
Model 2	HDL cholesterol	AF	173	-0.038	0.086	0.963(0.829,1.117)	0.663
	Apolipoprotein A1	AF	173	0.006	0.088	1.006(0.867,1.145)	0.95
Model 3	LDL-cholesterol	AF	437	-0.102	0.297	0.903(0.505-1.616)	0.731
	Triglycerides	AF	437	-0.1	0.1	0.905(0.744-1.101)	0.322
	Apolipoprotein B	AF	437	0.146	0.306	1.157(0.635-2.108)	0.632
	HDL cholesterol	AF	437	-0.24	0.209	0.787(0.522-1.185)	0.252
	Apolipoprotein A1	AF	437	0.24	0.211	1.271(0.841-1.922)	0.257

## Sheet: Table S8
Supplementary table S8, Associations of lipid traits with AF in multivariable MR with a linear regression-based method with three models
Model	Exposure	Outcome	nSNP	Beta	SE	OR (95%CI)	P-value
Model 1	LDL-cholesterol	AF	301	-0.021	0.04	0.979(0.905,1.059)	0.6
	Triglycerides		301	-0.079	0.048	0.924(0.841,1.015)	0.104
	Apolipoprotein B		301	0.026	0.037	1.038(0.955,1.104)	0.492
Model 2	HDL cholesterol	AF	173	0.009	0.021	1.009(0.968,1.051)	0.681
	Apolipoprotein A1		173	-0.011	0.021	0.989(0.959,1.041)	0.611
Model 3	LDL-cholesterol	AF	437	-0.029	0.056	0.971(0.870,1.084)	0.604
	Triglycerides		437	-0.045	0.049	0.956(0.868,1.052)	0.357
	Apolipoprotein B		437	0.034	0.058	1.035(0.923,1.159)	0.551
	HDL cholesterol		437	0.002	0.028	1.002(0.948,1.059)	0.933
	Apolipoprotein A1		437	-0.002	0.027	0.998(0.947,1.052)	0.948
